# Supplementary material for: Recoil Cavity Formation and Collapse for Drop Impact on Sieves
Source: Small Sci. 2025 Jun 6;5(7):2400586. doi: 10.1002/smsc.202400586 (PMC12257895; doi:10.1002/smsc.202400586)
Supplement: Supplementary file 1 — Supplementary Material [file SMSC-5-2400586-s001.zip]

Archive with 3 entries (3 files):
- smsc12729-sup-0001-SuppData-S1.pdf
- Video S1.mp4
- Video S2.mp4
